# Supplementary material for: The efficacy and safety of direct-acting antiviral regimens for end-stage renal disease patients with HCV infection: a systematic review and network meta-analysis
Source: Front Public Health. 2023 Sep 29;11:1179531. doi: 10.3389/fpubh.2023.1179531 (PMC10570741; doi:10.3389/fpubh.2023.1179531)
Supplement: Supplementary file 1 [file Data_Sheet_1.zip]

Archive with 14 entries (14 files):
- Supplementary Figure 1.docx
- Supplementary Figure 10.docx
- Supplementary Figure 2.docx
- Supplementary Figure 3.docx
- Supplementary Figure 5.docx
- Supplementary Figure 6.docx
- Supplementary Figure 7.docx
- Supplementary Figure 8.docx
- Supplementary Figure 8B.docx
- Supplementary Figure 9.docx
- Supplementary File 1.docx
- Supplementary File 2.docx
- Supplementary Model Code.docx
- Supplementary Figure 4.docx
